# Supplementary material for: Biaxial strength under fatigue of 4YSZ: Surface treatment and resin cement viscosity effects
Source: PLoS One. 2026 May 28;21(5):e0349754. doi: 10.1371/journal.pone.0349754 (PMC13218516; doi:10.1371/journal.pone.0349754)
Supplement: S1 Table — Dataset includes groups, RA, RZ, surface treatments, and viscosity values used in the analysis. (XLSX) [file pone.0349754.s001.xlsx]

## Sheet: Fatigue Database
GROUPS	STRENGHT	CYCLES	FAILURE	SURFACE TREATMENTS	VISCOSITY		285		LEGEND:	GROUPS	1	H-CTRL	TREATMENT	1	CTRL	VISC.	1	HIGH
1	300	90306	1	1	1		288.333				2	L-CTRL		2	AB110		2	LOW
1	325	107933	1	1	1		205				3	H-AB110		3	AB45
1	350	111141	1	1	1		210				4	L-AB110		5	GLZ
1	300	91118	1	1	1		310				5	H-AB45		6	GLZ+HF
1	250	70428	1	1	1		315				6	L-AB45
1	225	61220	1	1	1		381.667				7	H-GLZ
1	275	80915	1	1	1		396.667				8	L-GLZ
1	275	81602	1	1	1		273.333				9	H-GLZ+HF
1	275	84386	1	1	1		280				10	L-GLZ+HF
1	350	114189	1	1	1
1	250	73775	1	1	1
1	275	81143	1	1	1
1	275	81124	1	1	1
1	325	100701	1	1	1
1	225	61550	1	1	1
2	225	63571	1	1	2
2	225	69475	1	1	2
2	225	66921	1	1	2
2	325	105729	1	1	2
2	300	93292	1	1	2
2	275	86506	1	1	2
2	325	111048	1	1	2
2	275	85965	1	1	2
2	300	97336	1	1	2
2	300	93522	1	1	2
2	375	123346	1	1	2
2	300	93110	1	1	2
2	275	84945	1	1	2
2	300	90383	1	1	2
2	300	90347	1	1	2
3	200	52126	1	2	1
3	175	46801	1	2	1
3	200	54203	1	2	1
3	200	55940	1	2	1
3	200	56180	1	2	1
3	200	51524	1	2	1
3	175	41287	1	2	1
3	175	40551	1	2	1
3	250	79027	1	2	1
3	200	53544	1	2	1
3	200	56560	1	2	1
3	175	40346	1	2	1
3	275	88937	1	2	1
3	200	54208	1	2	1
3	250	79686	1	2	1
4	200	52203	1	2	2
4	225	61065	1	2	2
4	225	62775	1	2	2
4	175	44174	1	2	2
4	200	52580	1	2	2
4	200	50244	1	2	2
4	175	41060	1	2	2
4	200	53437	1	2	2
4	275	85067	1	2	2
4	200	57813	1	2	2
4	175	46439	1	2	2
4	225	65693	1	2	2
4	200	54011	1	2	2
4	250	75519	1	2	2
4	225	60096	1	2	2
5	375	126124	1	3	1
5	375	128402	1	3	1
5	300	98721	1	3	1
5	250	77199	1	3	1
5	300	97237	1	3	1
5	275	88543	1	3	1
5	300	92224	1	3	1
5	300	91501	1	3	1
5	300	91884	1	3	1
5	350	111166	1	3	1
5	325	104074	1	3	1
5	325	103041	1	3	1
5	300	92744	1	3	1
5	275	83062	1	3	1
5	300	95019	1	3	1
6	350	114334	1	3	2
6	400	136110	1	3	2
6	325	109293	1	3	2
6	350	111400	1	3	2
6	325	106371	1	3	2
6	325	101593	1	3	2
6	275	82030	1	3	2
6	300	91820	1	3	2
6	300	94381	1	3	2
6	300	94095	1	3	2
6	250	70620	1	3	2
6	325	107522	1	3	2
6	325	106069	1	3	2
6	300	92267	1	3	2
6	275	84886	1	3	2
7	225	68688	1	4	1
7	425	140021	1	4	1
7	400	133586	1	4	1
7	450	150700	1	4	1
7	325	100161	1	4	1
7	350	111242	1	4	1
7	500	174200	1	4	1
7	425	141172	1	4	1
7	450	150297	1	4	1
7	325	105211	1	4	1
7	450	154941	1	4	1
7	350	118408	1	4	1
7	300	95741	1	4	1
7	375	122055	1	4	1
7	375	124854	1	4	1
8	325	108348	1	4	2
8	400	135406	1	4	2
8	375	123696	1	4	2
8	475	162563	1	4	2
8	375	122760	1	4	2
8	450	150912	1	4	2
8	275	86056	1	4	2
8	450	150620	1	4	2
8	425	144442	1	4	2
8	350	119000	1	4	2
8	350	111114	1	4	2
8	350	113331	1	4	2
8	525	181112	1	4	2
8	375	127194	1	4	2
8	450	151004	1	4	2
9	300	97500	1	5	1
9	325	103371	1	5	1
9	350	113176	1	5	1
9	250	74214	1	5	1
9	250	74967	1	5	1
9	250	73768	1	5	1
9	375	121020	1	5	1
9	300	92747	1	5	1
9	225	68071	1	5	1
9	250	71521	1	5	1
9	250	75329	1	5	1
9	200	51294	1	5	1
9	250	74088	1	5	1
9	275	87269	1	5	1
9	250	75472	1	5	1
10	325	100702	1	5	2
10	350	111717	1	5	2
10	250	72106	1	5	2
10	300	90880	1	5	2
10	250	73443	1	5	2
10	275	82232	1	5	2
10	250	72543	1	5	2
10	250	72595	1	5	2
10	275	82601	1	5	2
10	250	72119	1	5	2
10	300	93422	1	5	2
10	350	111095	1	5	2
10	200	51213	1	5	2
10	225	68593	1	5	2
10	350	116981	1	5	2

## Sheet: Roughness Database
GROUPS	RA	RZ	SURFACE TREATMENTS	VISCOSITY			1.78502	H-CTRL		LEGEND:	GROUPS	1	H-CTRL	TREATMENT	1	CTRL	VISC.	1	HIGH
1	2.0675	12.82625	1	1			1.82275	L-CTRL				2	L-CTRL		2	AB110		2	LOW
1	2.09675	13.24975	1	1			1.69635	H-AB110				3	H-AB110		3	AB45
1	1,4415	10.3598	1	1			1.78673	L-AB110				4	L-AB110		5	GLZ
1	1.27175	8.759	1	1			1.83303	H-AB45				5	H-AB45		6	GLZ+HF
1	1.3825	10.1113	1	1			1.87762	L-AB45				6	L-AB45
1	1.99775	11.6677	1	1			1.44122	H-GLZ				7	H-GLZ
1	1.48275	9.1845	1	1			1.23875	L-GLZ				8	L-GLZ
1	1.946	11.9838	1	1			1.38332	H-GLZ+HF				9	H-GLZ+HF
1	2.1755	12.876	1	1			0.954681	L-GLZ+HF				10	L-GLZ+HF
1	1.77425	10.6998	1	1
1	1.99725	11.5625	1	1
1	2.0575	12.248	1	1
1	2.08175	13.7635	1	1
1	1.95	12.3305	1	1
1	1.30325	8.97225	1	1
2	2.0065	12.7368	1	2
2	1.88	11.838	1	2
2	1.57575	10.409	1	2
2	1.9805	12.7507	1	2
2	1.8705	12.0397	1	2
2	1.84275	12.069	1	2
2	1.638	10.3692	1	2
2	2.0375	12.5075	1	2
2	1.54525	9.6085	1	2
2	1.67025	10.6973	1	2
2	1.958	11.4845	1	2
2	1.9155	13.089	1	2
2	1.39125	9.6385	1	2
2	1.8465	11.8805	1	2
2	2.183	13.8933	1	2
3	1.57175	10.465	2	1
3	1.5805	11.0025	2	1
3	0.836	6.04475	2	1
3	2.31575	14.364	2	1
3	2.1875	13.5147	2	1
3	1.88825	11.756	2	1
3	1.7195	11.4838	2	1
3	2.02025	12.5508	2	1
3	1.87475	10.7365	2	1
3	1.56825	9.74075	2	1
3	1.68025	11.4012	2	1
3	1.3185	8.6815	2	1
3	1.5515	10.0257	2	1
3	1.4295	10.5012	2	1
3	1.903	11.1573	2	1
4	1.253	8.12875	2	2
4	1.49325	10.941	2	2
4	1.9685	11.7377	2	2
4	1.853	12.2132	2	2
4	1.522	10.6155	2	2
4	1.97625	12.987	2	2
4	2.09975	12.7003	2	2
4	1.80375	10.6325	2	2
4	2.10375	12.3328	2	2
4	2.009	12.6062	2	2
4	1.63925	10.446	2	2
4	1.4215	9.8475	2	2
4	1.93275	12.406	2	2
4	2.0285	12.1157	2	2
4	1.69675	9.85225	2	2
5	1.58975	10.2338	3	1
5	1.75975	10.7848	3	1
5	1.543	10.0457	3	1
5	1.89025	12.4305	3	1
5	2.0325	11.7643	3	1
5	2.27825	13.1783	3	1
5	1.86475	12.1292	3	1
5	2.0185	12.7635	3	1
5	1.84375	11.6162	3	1
5	2.18325	14.492	3	1
5	2.036	12.7112	3	1
5	2.08	13.9408	3	1
5	1.6495	9.6815	3	1
5	1.56925	10.6763	3	1
5	1.157	7.925	3	1
6	1.6065	10.4413	3	2
6	2.079	13.1073	3	2
6	1.83375	11.2705	3	2
6	1.49825	9.75675	3	2
6	2.08525	13.7365	3	2
6	1.98025	12.1608	3	2
6	1.8225	11.622	3	2
6	2.40425	13.7848	3	2
6	1.846	11.8518	3	2
6	1.39075	9.7695	3	2
6	2.1475	13.308	3	2
6	2.0685	14.3	3	2
6	1.16225	8.5195	3	2
6	1.70075	10.496	3	2
6	2.53875	18.3972	3	2
7	0.9715	4.817	4	1
7	1.20175	6.35725	4	1
7	1.3975	7.69425	4	1
7	1.6375	10.5575	4	1
7	1.77	10.9475	4	1
7	2.0075	12.47	4	1
7	1.5625	8.9625	4	1
7	1.1525	6.5575	4	1
7	1.07	6.24	4	1
7	1.71	9.7	4	1
7	1.24	6.795	4	1
7	1.53	9.025	4	1
7	1.45	8.8175	4	1
7	1.8125	10.33	4	1
7	1.105	5.28975	4	1
8	1.43525	8.40375	4	2
8	1.1675	6.46375	4	2
8	0.8785	4.24225	4	2
8	1.1505	5.79825	4	2
8	1.439	8.707	4	2
8	0.9575	5.297	4	2
8	1.37375	8.2365	4	2
8	1.31725	7.27775	4	2
8	1.24875	7.4165	4	2
8	1.53775	8.2695	4	2
8	1.3115	6.962	4	2
8	1.3075	6.599	4	2
8	0.77825	4.09625	4	2
8	1.21475	7.08125	4	2
8	1.4635	7.59375	4	2
9	1.68575	9.173	5	1
9	1.415	7.76075	5	1
9	1.64275	10.3155	5	1
9	1.0635	5.8315	5	1
9	1.29225	7.50175	5	1
9	1.667	10.6527	5	1
9	0.95675	4.81675	5	1
9	1.1295	7.0945	5	1
9	1.44275	9.1015	5	1
9	1.4895	8.266	5	1
9	1.6045	10.3227	5	1
9	1.409	8.2585	5	1
9	1.26775	7.71	5	1
9	1.3235	7.4845	5	1
9	1.36025	8.10425	5	1
10	1.0315	5.44925	5	2
10	0.8798	4.6695	5	2
10	0.61475	2.6475	5	2
10	0.536667	2.65	5	2
10	0.6275	3.2175	5	2
10	1.0025	4.7275	5	2
10	0.5325	2.5675	5	2
10	0.89	4.25	5	2
10	0.935	5.5425	5	2
10	1.06	6.53	5	2
10	1.0575	6.2775	5	2
10	0.9375	4.2225	5	2
10	1.3025	8.575	5	2
10	1.4775	8.6625	5	2
10	1.435	9,605	5	2
	1.5778	9.71973

## Sheet: Thickness 
GROUP	sp	Initial Thickness	Thickness post-Glaze Treatment	Thickness post-Resin Cement Application		Thickness Resin Cement
H-CTRL	1	1.26	1.26	1.31		H-CTRL	0.045	0.0324333
	2	1.22	1.22	1.23		L-CTRL	0.0303333
	3	1.27	1.27	1.29		H-AB45	0.0473333
	4	1.25	1.25	1.275		L-AB45	0.0266667
	5	1.28	1.28	1.3		H-AB110	0.0386667
	6	1.25	1.25	1.29		L-AB110	0.0276667
	7	1.28	1.28	1.33		H-GLZ	0.0256667
	8	1.24	1.24	1.29		L-GLZ	0.0243333
	9	1.24	1.24	1.29		H-GLZ+HF	0.0363333
	10	1.25	1.25	1.3		L-GLZ+HF	0.0223333
	11	1.26	1.26	1.31
	12	1.21	1.21	1.33
	13	1.22	1.22	1.29
	14	1.29	1.29	1.31
	15	1.24	1.24	1.29
L-CTRL	1	1.21	1.21	1.245
	2	1.18	1.18	1.225
	3	1.24	1.24	1.275
	4	1.21	1.21	1.25
	5	1.23	1.23	1.25
	6	1.21	1.21	1.23
	7	1.23	1.23	1.26
	8	1.21	1.21	1.27
	9	1.19	1.19	1.21
	10	1.25	1.25	1.26
	11	1.23	1.23	1.26
	12	1.23	1.23	1.24
	13	1.24	1.24	1.26
	14	1.23	1.23	1.27
	15	1.23	1.23	1.27
H-AB45	1	1.28	1.28	1.31
	2	1.22	1.22	1.27
	3	1.23	1.23	1.27
	4	1.19	1.19	1.25
	5	1.23	1.23	1.27
	6	1.22	1.22	1.28
	7	1.21	1.21	1.25
	8	1.23	1.23	1.26
	9	1.22	1.22	1.28
	10	1.22	1.22	1.27
	11	1.23	1.23	1.29
	12	1.24	1.24	1.27
	13	1.22	1.22	1.27
	14	1.24	1.24	1.3
	15	1.23	1.23	1.28
L-AB45	1	1.2	1.32	1.37
	2	1.21	1.23	1.25
	3	1.19	1.22	1.25
	4	1.24	1.24	1.25
	5	1.22	1.22	1.23
	6	1.24	1.24	1.26
	7	1.21	1.21	1.24
	8	1.24	1.24	1.25
	9	1.2	1.2	1.23
	10	1.2	1.2	1.23
	11	1.2	1.24	1.26
	12	1.2	1.23	1.25
	13	1.22	1.22	1.27
	14	1.22	1.22	1.25
	15	1.21	1.21	1.25
H-AB110	1	1.22	1.22	1.27
	2	1.2	1.25	1.285
	3	1.21	1.21	1.255
	4	1.2	1.22	1.26
	5	1.24	1.24	1.29
	6	1.24	1.24	1.27
	7	1.22	1.22	1.27
	8	1.22	1.22	1.27
	9	1.24	1.24	1.29
	10	1.21	1.21	1.24
	11	1.21	1.21	1.245
	12	1.24	1.24	1.27
	13	1.24	1.24	1.27
	14	1.22	1.22	1.24
	15	1.22	1.22	1.255
L-AB110	1	1.22	1.22	1.235
	2	1.21	1.21	1.245
	3	1.27	1.27	1.31
	4	1.12	1.12	1.165
	5	1.24	1.24	1.26
	6	1.2	1.2	1.255
	7	1.29	1.29	1.32
	8	1.23	1.23	1.245
	9	1.23	1.23	1.25
	10	1.24	1.24	1.23
	11	1.22	1.22	1.27
	12	1.16	1.16	1.18
	13	1.24	1.24	1.275
	14	1.21	1.21	1.265
	15	1.25	1.25	1.24	GLAZE
H-GLZ	1	1.33	1.35	1.395	1.246	1.225	0.021	0.0163333
	2	1.24	1.26	1.28
	3	1.215	1.22	1.24
	4	1.2	1.23	1.25
	5	1.22	1.25	1.29
	6	1.21	1.22	1.24
	7	1.21	1.25	1.27
	8	1.22	1.23	1.25
	9	1.24	1.26	1.26
	10	1.2	1.22	1.26
	11	1.22	1.24	1.28
	12	1.2	1.23	1.25
	13	1.21	1.24	1.26
	14	1.22	1.23	1.26
	15	1.24	1.26	1.29
L-GLZ	1	1.24	1.28	1.37	1.22733	1.21467	0.0126667
	2	1.24	1.24	1.25
	3	1.24	1.24	1.235
	4	1.21	1.21	1.22
	5	1.22	1.22	1.25
	6	1.21	1.24	1.28
	7	1.22	1.22	1.23
	8	1.21	1.22	1.24
	9	1.2	1.23	1.24
	10	1.2	1.22	1.26
	11	1.21	1.22	1.25
	12	1.21	1.22	1.26
	13	1.2	1.22	1.23
	14	1.21	1.22	1.23
	15	1.2	1.21	1.23
H-GLZ+HF	1	1.2	1.23	1.365	1.225	1.21	0.015
	2	1.25	1.25	1.26
	3	1.25	1.255	1.245
	4	1.23	1.24	1.275
	5	1.21	1.21	1.235
	6	1.2	1.23	1.26
	7	1.2	1.22	1.27
	8	1.2	1.22	1.255
	9	1.2	1.19	1.215
	10	1.2	1.23	1.25
	11	1.2	1.23	1.275
	12	1.16	1.17	1.19
	13	1.2	1.21	1.26
	14	1.23	1.26	1.3
	15	1.22	1.23	1.265
L-GLZ+HF	1	1.25	1.31	1.365	1.23467	1.218	0.0166667
	2	1.18	1.17	1.19
	3	1.22	1.23	1.24
	4	1.2	1.21	1.23
	5	1.25	1.26	1.28
	6	1.21	1.23	1.24
	7	1.23	1.25	1.28
	8	1.23	1.23	1.25
	9	1.21	1.24	1.26
	10	1.23	1.22	1.25
	11	1.21	1.22	1.25
	12	1.23	1.24	1.26
	13	1.2	1.25	1.26
	14	1.2	1.22	1.24
	15	1.22	1.24	1.26
MEAN		1.22243	1.23103	1.26347	Thickness		-0.0086
MEAN			1.231	1.263	Thickness Resin Cement		-0.032
